# Supplementary material for: Overexpression long non-coding RNA LINC00673 is associated with poor prognosis and promotes invasion and metastasis in tongue squamous cell carcinoma
Source: Oncotarget. 2016 Dec 25;8(10):16621–32. doi: 10.18632/oncotarget.14200 (PMC5369989; doi:10.18632/oncotarget.14200)
Supplement: Supplementary file 2 [file oncotarget-08-16621-s002.xls]

## Sheet: Sheet1
Supplemental Table 1. Clinical information and expression of LINC00673 in TSCC patients
Case ID	Gender (0 = Female; 1 = Male)	Age (Y)	Smoking(0 = No; 1 = Yes)	Chewing Areca（0=no,1=yes,2=unknow)	Invasion Muscle (0 = No; 1=Yes）	Tumor size (1 = T1; 2 = T2; 3 = T3; 4 = T4)	Lymphnodes (0 = N0; 1 = N1; 2 = N2; 3 = N3)	Distant Metastasis (0 = No; 1 = Yes)	Relapse (0 = No;1 = Yes)	TNM Stage(1 = I; 2 = II; 3 = III; 4 = IV)	Outcome (0 = alive; 1 = TSCC-related death)	OS (Months)	DFS (Months)	Expression of LINC00673
155714	1	50	1	1	0	2	0	0	0	2	0	102	102	1
189359	1	65	1	1	1	4	0	0	1	4	1	22	19	2
193642	1	53	0	0	0	2	0	0	0	2	0	69	69	3
203347	1	51	1	0	1	3	2	0	1	4	1	12	11	2
203822	1	56	1	2	0	2	0	0	1	2	1	19	15	0
204018	1	52	0	2	0	2	0	0	0	2	0	62	62	0
204618	1	54	1	2	1	3	2	0	1	4	1	22	17	2
205715	1	55	1	0	1	2	1	0	0	3	0	58	58	3
205783	1	58	1	2	1	4	0	0	1	4	1	9	5	1
206652	1	46	1	2	1	2	0	0	0	2	0	60	60	2
206903	1	37	1	1	1	2	0	0	0	2	0	60	60	1
207826	1	66	1	2	1	2	0	0	0	2	0	58	58	2
207883	1	78	0	0	0	3	0	0	1	3	1	7	4	1
208477	1	35	1	0	0	3	0	0	1	3	1	12	8	2
208692	1	74	0	2	1	2	0	0	0	2	0	58	58	0
208835	0	65	0	0	0	3	0	0	0	3	0	58	58	0
209072	1	55	0	0	0	1	0	0	0	1	0	58	58	1
209347	1	30	1	1	1	4	2	0	1	4	1	11	8	2
209804	1	46	0	0	0	2	1	0	0	3	0	57	57	2
209869	1	44	1	0	1	2	0	0	0	2	0	57	57	2
210290	1	63	1	0	1	2	0	0	0	2	0	56	56	1
211309	1	47	0	0	1	2	0	0	0	2	0	56	56	2
211769	1	43	1	2	1	2	0	0	0	2	0	56	56	1
211793	0	59	0	0	1	2	0	0	0	2	0	56	56	1
211970	1	28	1	0	0	1	0	0	0	1	0	56	56	3
212107	1	45	1	1	1	2	0	0	0	2	0	56	56	0
212118	1	53	1	0	1	3	2	0	1	4	1	10	4	3
212601	0	63	0	2	0	3	2	0	1	4	1	21	18	3
212906	1	69	0	2	0	1	0	0	0	1	0	55	55	0
213224	1	39	0	0	1	3	0	0	1	2	1	9	4	3
213703	1	49	0	2	1	2	0	0	0	2	0	54	54	2
213961	1	34	0	2	0	2	0	0	0	2	0	54	54	1
214215	1	47	0	0	1	2	0	0	0	2	0	54	54	2
214786	1	64	1	0	0	2	0	0	1	2	0	53	5	3
214872	0	68	0	0	1	2	2	0	0	4	0	54	54	1
215269	0	38	0	0	1	2	0	0	1	2	1	16	12	1
215766	0	64	0	0	1	2	1	0	0	3	0	53	53	1
215799	1	46	1	0	0	2	0	0	0	2	0	53	53	1
216002	1	61	1	0	1	3	0	0	0	3	0	53	53	2
216724	1	69	1	0	1	2	0	0	1	2	1	8	6	2
216870	1	47	1	0	0	2	0	0	0	2	0	52	52	0
217161	1	36	1	1	1	2	1	0	1	3	1	28	25	2
217308	1	56	1	0	1	4	2	0	1	4	1	6	3	1
217671	1	37	1	1	1	2	0	0	0	2	0	52	52	2
217761	1	40	1	1	0	3	0	0	1	3	0	52	43	2
217774	1	65	0	0	1	3	2	0	0	4	0	47	47	2
217868	1	50	1	0	1	3	0	0	1	3	1	19	13	1
218492	0	57	0	0	1	3	1	0	1	3	1	14	12	1
218750	1	40	1	0	0	2	0	0	0	2	0	51	51	2
218992	0	54	0	0	1	2	0	0	0	2	0	50	50	1
219135	1	57	0	0	1	3	2	0	0	4	0	51	51	2
219233	1	37	1	1	1	2	1	0	0	3	0	51	51	1
219661	0	73	0	0	1	2	0	0	0	2	0	51	51	2
219685	1	32	1	1	1	3	2	0	1	4	1	13	11	2
219738	1	40	0	1	0	2	0	0	1	2	1	29	26	2
220100	1	52	1	0	1	2	0	0	1	2	0	50	42	2
220126	1	61	0	0	0	3	2	0	1	4	1	14	10	2
220274	1	56	1	0	0	2	0	0	0	2	0	50	50	1
220289	0	53	0	0	0	2	0	0	0	2	0	50	50	0
220744	1	39	1	0	0	2	2	0	0	4	0	50	50	2
220922	1	38	1	1	0	2	1	0	1	3	1	26	22	0
221067	0	61	0	0	1	3	2	0	0	4	0	49	49	1
221273	1	64	0	0	1	3	2	0	1	4	1	5	3	3
221288	1	60	0	0	0	2	2	0	1	4	1	25	20	2
221610	1	38	1	1	1	2	2	0	0	4	0	50	50	2
221918	1	52	1	0	1	2	0	0	1	2	1	10	3	3
222132	1	56	1	0	0	2	0	0	1	2	0	48	41	1
222178	1	46	1	0	0	1	0	0	0	1	0	48	48	1
222362	1	51	1	0	1	1	0	0	0	1	0	47	47	1
222399	1	55	1	0	1	2	0	0	0	2	0	47	47	2
222447	1	48	0	0	1	2	1	0	1	3	1	12	9	3
223374	1	47	1	0	1	2	0	0	1	2	1	47	41	2
224140	1	49	1	0	0	1	0	0	0	1	0	47	47	1
224287	0	40	0	0	1	2	2	0	1	4	1	24	21	2
224363	1	55	1	0	1	2	0	0	0	2	0	47	47	1
225302	1	41	1	0	1	2	0	0	0	2	0	47	47	2
225507	1	38	0	0	1	1	0	0	0	1	0	47	47	2
225877	0	59	0	0	0	2	0	0	0	2	0	47	47	2
226446	1	34	1	0	1	2	1	0	0	3	0	47	47	0
226450	0	33	0	0	1	2	0	0	0	2	0	47	47	0
226541	1	40	1	0	1	2	1	0	0	3	0	46	46	2
226812	1	60	1	0	0	2	0	0	1	2	0	46	13	1
226894	1	54	1	0	1	1	0	0	1	1	1	33	31	2
227582	1	51	1	1	0	2	1	0	0	3	0	46	46	1
227657	1	54	0	0	1	1	0	0	0	1	0	45	45	1
227740	1	34	1	0	1	2	0	0	0	2	0	45	45	2
227803	1	57	1	0	0	1	0	0	0	1	0	46	46	2
228576	1	43	0	0	1	2	2	0	1	4	1	8	6	2
228657	1	40	1	0	0	2	1	0	1	3	1	16	12	0
229447	1	38	0	1	0	2	0	0	0	2	0	44	44	2
230293	0	43	0	0	0	2	0	0	1	2	1	31	25	1
230390	1	43	1	0	1	2	2	0	1	4	1	12	8	2
230403	1	36	1	0	0	2	2	0	0	4	0	44	44	2
230567	1	44	1	1	0	2	0	0	0	2	0	43	43	1
230931	1	45	1	0	1	4	0	0	1	4	1	8	4	2
231177	1	70	1	0	0	2	0	0	0	2	0	43	43	1
231659	1	51	0	0	1	3	0	0	1	3	1	1	1	1
231989	1	46	1	0	1	2	2	0	1	4	1	7	5	2
232041	1	44	0	0	1	2	2	0	1	4	1	10	8	2
232323	1	56	1	0	0	4	0	0	0	4	0	42	42	3
232808	1	69	1	0	1	4	1	0	1	4	1	1	1	2
232955	1	60	1	0	1	2	0	0	0	2	0	42	42	1
233036	1	48	1	0	1	2	1	0	0	3	0	42	42	1
233593	1	47	1	0	1	2	0	0	0	2	0	42	42	2
233676	1	35	0	0	1	2	0	0	0	2	0	42	42	1
233952	1	55	0	0	1	1	0	0	0	1	0	42	42	2
234089	1	49	1	0	0	1	0	0	0	1	0	42	42	1
234230	1	41	1	1	0	2	1	0	1	3	1	10	7	2
234277	1	49	0	0	0	2	0	0	1	2	1	16	11	2
234479	1	71	1	0	1	4	1	0	1	4	1	27	24	2
234766	1	56	0	0	1	2	0	0	1	2	1	9	5	0
234805	1	35	1	1	0	1	0	0	0	1	0	42	42	0
234917	1	41	1	0	0	2	0	0	0	2	0	42	42	2
235748	1	59	1	0	0	2	2	0	0	4	0	43	43	1
236262	1	49	1	0	0	1	0	0	0	1	0	43	43	1
236290	1	53	1	0	1	2	2	0	1	4	0	41	6	2
236416	1	59	1	0	1	3	2	0	1	4	1	10	5	0
236489	0	45	0	0	1	2	0	0	0	2	0	41	41	2
237619	1	62	1	0	1	4	1	0	1	4	1	9	7	2
237960	1	34	1	1	1	2	2	0	1	4	1	17	14	1
238261	1	59	0	0	0	2	0	0	1	2	1	7	5	3
238513	1	58	1	0	0	2	0	0	0	2	0	42	42	3
239066	1	55	1	0	1	3	2	0	1	4	1	6	3	2
239180	1	31	1	0	1	1	0	0	0	1	0	41	41	0
239756	0	56	0	0	1	1	0	0	0	1	0	40	40	1
240269	1	63	1	0	0	2	0	0	0	2	0	40	40	2
240327	1	43	1	0	0	2	2	0	1	4	1	14	9	2
240452	1	54	0	1	0	4	0	0	1	4	1	13	11	3
240539	1	50	1	0	1	2	0	0	1	2	1	6	4	2
240761	1	48	1	0	1	2	0	0	0	2	0	40	40	1
240891	1	44	1	0	0	2	0	0	0	2	0	40	40	1
241092	1	60	0	0	0	2	0	0	0	2	0	40	40	1
241649	1	54	1	0	1	1	0	0	1	1	0	40	23	2
241933	1	29	1	1	1	4	1	0	0	4	0	40	40	1
242142	1	40	1	1	1	3	2	0	1	4	1	15	12	2
242302	1	46	1	0	1	2	1	0	1	3	1	13	11	2
242356	1	56	1	1	1	2	2	0	0	4	0	40	40	2
242515	1	43	1	0	0	2	0	0	1	2	1	7	4	0
243071	1	33	1	0	0	1	0	0	0	1	0	40	40	2
243298	1	49	1	1	0	2	0	0	0	2	0	39	39	0
243639	1	39	1	1	1	2	0	0	0	2	0	39	39	3
243729	1	58	1	0	1	2	0	0	1	2	1	39	26	0
243869	1	55	1	1	0	2	0	0	0	2	0	39	39	1
243904	1	36	1	0	1	3	1	0	1	4	1	15	10	2
244146	1	33	1	0	1	2	1	0	0	3	0	39	39	2
244361	0	36	0	0	0	1	0	0	0	1	0	39	39	1
244736	1	34	1	0	0	2	0	0	0	2	0	39	39	2
244837	1	58	0	0	1	2	2	0	1	4	1	13	11	1
244886	1	68	0	0	1	2	0	0	0	2	0	38	38	3
245270	1	52	1	0	0	2	0	0	1	2	1	15	11	1
245747	1	54	0	0	1	2	0	0	0	2	0	38	38	3
245761	1	51	0	0	1	2	0	0	0	2	0	38	38	2
245966	1	58	1	0	1	1	1	0	0	3	0	38	38	1
246186	1	55	0	0	1	2	0	0	1	2	1	13	10	2
246192	1	49	0	0	1	2	0	0	0	2	0	38	38	2
246526	1	41	0	0	0	1	0	0	0	1	0	38	38	0
248445	1	54	0	0	1	2	1	0	0	3	0	36	36	2
249382	0	78	0	0	1	2	1	0	0	3	0	36	36	1
249495	1	60	0	0	1	1	0	0	0	1	0	36	36	1
249520	1	43	1	1	1	2	1	0	0	3	0	35	35	2
252531	0	48	0	0	0	2	1	0	0	3	0	35	35	1
252568	1	56	0	0	1	2	0	0	1	2	1	8	4	2
253136	1	49	1	0	1	2	1	0	1	3	1	8	5	2
255417	1	34	1	0	1	1	0	0	0	1	0	33	33	2
255890	1	24	0	0	1	3	2	0	1	4	1	7	3	0
259690	0	52	0	0	1	2	0	0	1	2	0	30	4	2
260455	1	40	1	0	1	4	2	0	1	4	1	15	9	1
261022	1	38	1	0	1	2	0	0	0	2	0	29	29	2
262075	1	63	1	0	1	3	2	0	1	4	1	18	2	1
262390	1	45	1	0	0	2	2	0	1	4	1	14	10	2
263404	1	58	1	1	1	2	1	0	0	3	0	28	28	1
263575	1	41	0	0	0	3	0	0	0	3	0	28	28	1
263753	1	60	1	0	1	3	2	0	0	4	0	27	27	3
264055	1	49	1	0	1	3	1	0	0	3	0	25	25	2
264265	1	43	0	0	0	2	1	0	0	3	0	27	27	2
264514	1	36	0	0	1	2	0	0	0	2	0	27	27	0
264642	1	58	1	0	0	1	0	0	0	1	0	27	27	1
266494	1	50	1	0	1	2	0	0	0	2	0	27	27	1
269136	1	44	0	0	1	2	0	0	0	2	0	26	26	1
269605	1	45	1	0	0	1	0	0	0	1	0	25	25	2
270470	0	57	0	0	1	2	1	0	0	3	0	25	25	1
270653	1	68	0	0	1	2	0	0	0	2	0	25	25	1
271450	1	44	1	0	1	2	2	O	1	4	1	7	3	2
272567	0	50	0	0	0	3	0	0	0	3	0	24	24	2
273075	1	58	0	0	1	2	0	0	0	2	0	24	24	1
273868	1	47	1	0	1	2	1	0	0	3	0	23	23	1
274376	1	46	1	1	1	3	2	0	1	4	1	1	1	0
274997	1	61	1	0	1	2	2	O	0	4	0	22	22	3
275800	1	48	0	0	0	3	1	O	0	3	0	23	23	1
277264	1	72	0	0	0	1	0	O	0	1	0	22	22	1
278017	1	43	1	0	1	2	2	0	1	4	1	8	4	2
279677	1	51	1	0	1	1	1	0	0	3	0	21	21	2
279745	0	46	0	0	0	1	0	0	0	1	0	21	21	2
280044	1	45	1	0	0	1	0	0	0	1	0	21	21	0
280047	1	42	1	0	0	2	0	0	0	2	0	20	20	2
280285	1	71	1	0	1	2	2	0	0	4	0	20	20	1
281393	1	54	0	0	1	2	2	0	1	4	1	12	2	2
282101	1	64	1	0	1	1	0	0	0	1	0	19	19	1
284261	1	50	1	0	1	2	1	0	0	3	0	17	17	2
284419	1	53	1	0	0	2	0	0	1	2	0	16	16	2
286945	1	44	1	0	0	2	0	0	0	2	0	16	16	1
288927	1	50	1	0	1	2	1	0	0	3	0	15	15	2
